# Supplementary material for: Preliminary Study on Growth and Yield Potential of Ten Elite Lines of Quinoa (Chenopodium quinoa) Cultivated under Varying Sowing Dates
Source: Plants (Basel). 2022 Aug 15;11(16):2116. doi: 10.3390/plants11162116 (PMC9413402; doi:10.3390/plants11162116)
Supplement: Supplementary file 1 [file plants-11-02116-s001.zip]

Archive with 1 entries (1 files):
- plants-1833168-supplementary.pdf
